# Supplementary material for: First rebbachisaurid sauropod dinosaur from Asia
Source: PLoS One. 2021 Feb 24;16(2):e0246620. doi: 10.1371/journal.pone.0246620 (PMC7904184; doi:10.1371/journal.pone.0246620)
Supplement: S2 File — (TNT) [file pone.0246620.s002.tnt]

quote Data saved from TNT;
xread
375 74
'Plateosaurus_engelhardti'	0000000000000000001000000000100000000010010?00000?0000??000000000000000??00000?0000???0000000000000?0?00?000000?00?101000?000?000000?000000000?1?0?00000000000000000??00??0000000????0?000?0???000??0?000???0?0000002?010000????0???00000000?000000?0?0???0000000000000?000000001000000000000?0000000?0000000000000?000000000000000000000000000000000???0???00100000000000100000100000?
'Chinshakiangosaurus_chunghoens	????????????????????????????????????????????????????????????????????????????????0?0???00?????0?1?10???01?000??0??0??0????????????????????????????????????????????????????????0??????0?????????????????????????????????????????????????????????????????????????????????????????????????????????????????????0?????????????????????????????????????????????0??????????????????????????????
'Mussaurus_patagonicus'	00000000000000000010100?00?010?0000000?002???000??0?0???????????????????????????1?1???00000??0?0??010?0[0 1]?[0 1]0??00??0?10100000000???0?0??00000000?1?0?000??000000000000??00??0000000???10?000?0???000??0?0?0???0?00?0002?01000?????0???00000000?000000?0?????00000000000?0?000??000000?0[0 1]0000000?00?000??00000?0000000?0?0???00??000??000?0000000???00?0???0???001000??0000??1?000?10?????
'Antetonitrus_ingenipes'	??????????????????????????????????????????????????????????????????????????????????????????????????????????????0??0?10????????0?????0??0000001121?0?00000000000000000??01??000000???????0???0???000??0?0?0???0??000002?0?000?????0????0?1010??0000??????????0000?0??0110?000??000?00?0?????????????????????00100000010001?01????????001?1?000????????????????????????0???????000????????
'Lessemsaurus_sauropoides'	??????????????????????????????????????????????????????????????????????????????????????????????????????????????0010???1000000?0???000??00000010?1?0?0000000000?000000??11??000000???????????0?????????????????????????????????????????0010100?000000?0??????110010[0 1]001110000??000?00?0??00000?00???????00000000000001000????0?0000??00??1??000??00?????????????????0??????01000?011?????
'Gongxianosaurus_shibeiensis'	?????????????1??????????????????????????????????????????????????????????????????????????????????????1?11?2????0??0?10????????0????????0??????????0???0???????????????????????????????????0?0???000???????????????00???01000?????0????001000??000?00?0??????1000?0?00?01?00000?0???????????????????????????111???0?????01??0???????0000?1?000000100000???1???????????0??00????????0?????
'Amygdalodon_patagonicus'	???????????????????????????????????????????????????????????????????????????????????????????????????11011?20???1????1????????00????????0???0????1?????1????0??????0???????????00???0????????0????00?????????????0000???0???0??????????????????????????????????????????????????????????????????????????????????????????????????????????????????????????00?1??????????00??????????????????
'Isanosaurus_attavipachi'	??????????????????????????????????????????????????????????????????????????????????????????????????????????????1??0?10????????0????????0??????0?1???0????????0??????10?11??00?0???????????????????????????????????????????????????????000000??000??????????????????????????????????????????????????????????1110010001????????????????????????????????????????????????0??????????????????
'Vulcanodon_karibaensis'	???????????????????????????????0????????????????????????????????????????????????????????????????????????????????????????????????????????????????????????????????????????????????????1????0?0?0??00???0?100?????01???????????????00??10?????0???????????????1101?0???1110100????0???????1?????0000000?0100?101??????1000?0000?1000010?100100100?011001??????????????????????????0?0?????
'Tazoudasaurus_naimi'	??????????????????????????????00?10?????????01?????0????????????????????????????100???0011???0?001001011?000??1000?00100000010000?010?00000110?000?0000001000011?00100111?000010??00???????0100000000001001?0?00000020020000??1100??1000000???????0?00?????1101101101?10100?100?001?0101?????00000000?10?0101010000?000?0?00010100?00?011?0?0001010?100?1????????0000000?001000100?????
'Shunosaurus_lii'	0100100000110110001010000000??000001001??2000001101100000100011000000000??000001100?0000?101?110?1011011?201201001000100000010000100?101000110?1?1?0000000000011101[0 1]??11[0 1]?000010000010?0001010000000000100100?00?0002001?00???111010100000010??00001000010011011010010101000100000110101100000100000???00011100110001101?100?10?00111101110111?1111100101???0???000000000000000???0000?
'Barapasaurus_tagorei'	????????????????????????????????????????????????????????????????????????????????????????????????????1?11?000??1000?0?0?0???0100????0??0000011??0?1???1010000?011100100111?000010???01100?0?0?0?00000000100??0??000?010???0?0??1?00?0110000000000000?00??????101101001110100???????????011000?0100000001000111000100?0101111??1?10???010???????1??11?0???????????????0??0?0?0000?????00?
'Cetiosaurus_oxoniensis'	??????????????????????????????????????????????????????????????????????????????????????????????????????????????101102?000000010110100??01000110?001?0?20000100?1101000?11??0000[0 1]0?10??????0?02?0000000?0?0?100?000000200?000??????????00000001??0???1???0100?10?10??0???????????????????11000?0?0000??1?0?011???????100????????????????????????????????????????????000??0?0?00???????00?
'Patagosaurus_fariasi'	1???1?00??11???????????????????0???????????????????????????????1?????????????????0???????????1???1011011?000??100100?000000010110100??00000110?001?00000011000110010?011??000010??002??0?0?????000000??1??1????0?0002002?0??????00??11000001?000?00100??????101001001110100????????????11000?010000000100011100010000001???????????101011????????????00?1???0????0000000?000000?????00?
Omeisaurus	11001?00001101110010100??000???001010011010001011011?000?1???11100?0?0??00?0?00110000000?1???111?1011011010040111230000[1 2]000101100100?21000[2 3]111001100000100100?11110100111?000210010?2110100?10000000000100100?00?0002001?00???1100001100000??000?000000010011011010010101000100000011101100000100000001001111000000001011??0010100111111111111111111000?1000000000000000?0000000000000?
Mamenchisaurus	11101?0?001110110011100?0?00???00?010010010?010?1?111000?0???101?00??????0?0???1100???001101111001011011?1004011123[1 2]00020001011001010210013111001101100100?000110021001?1101021001002??0?00?11003000000100100?00?0002002?0????1100?0110?0?0?1????00?0?0????11011010011101001101?0001???1100000??000000100011100010001101?11001110?11?101?1?1111??1???00?10000000[0 1]000000000000000000000?
'Turiasaurus_riodevensis'	??????????????????0???0?????????????????????????????????????????????????????????????????????????????10110001??11120100000100101?0101??11[0 1]1011100010??00000100011101100111100?1100100???????0???02000?0?1????????????????200?????????1?????????????????00??0?10110100????10011110000111??????????????????????????????00??11?101010?11???11???1?10?111?00?1000??????000??0?00????0??00000
'Losillasaurus_giganteus'	???????????????????????????????????????????????????????????????????10?????0????1??????????????1??1????????????1012010000000010110100??11110111001101000100?000111011001111100110???????????0???0200?10[0 1]100??00000??????1????????????????????????????????????1011010?????1??????????????01?0??010?0?00?11?0???????????????????????????????????????????????010???????00??1???????????00?0
'Jobaria_tiguidensis'	11001?000011111?0100100?0000??10010100?101000101101110???10??11?000??00?00?0?0?1100000???????1100?01101100001?1??211?000000010010100?201010110?0[0 1]1?11000001000111011001111000000010021101?10100000??000100?00?100000200100????1?00101101010????01000000????110110100111010001110000111111000?0100000001100111000100?110111011111001111011111?????????00?1???000000000000?000000?00??00?
'Haplocanthosaurus_priscus'	????????????????????????????????????????????????????????????????????????????????????????????????????????????[1 2 3 4]?101211?001000010010100?01111011100110110001010001100110011101001101100211011?010000000000100100?10000120010???????10??11000211?000100?00?000????????????????????????????111000?01000000011001110001001????????1????????????????????????????000??????0000?0???0????????00?
Camarasaurus	1110100000111111010000[0 1]0000000100101000101000101101110001101?111000000000010000110000011111111110?011011020010101212?0[0 1]10100101101011210011110?001011000001000110121001111000210010?2110111010000000001100100?10000020010000??[0 1]0[0 1]0101101000101001001000000011011010011101001111110011111100000110000101100111000100111011101011100111101111111111111000?1000000000000000000000000?00000
'Bellusaurus_sui'	1?????0???11???????????????????????10???0???0??????110?????????????000????????????????????????1101011011?200??1012120001000010110100??1001111110110110000010001101110011110002101?0?2??0?1?0?100300000110?100010000???0?000?????????11[0 1]000010100100?00??????10110100111010????1????????11000?011000010110011101010001101?????????????????????????????00?10000?????000000?0000??????000?
'Galvesaurus_herreroi'	??????????????????????????????????????????????????????????????????????????????????????????????????????????????1112100012??0??12001????1?011111101111100??0?0001101[1 2]100111100020001012110???0???01000?0?100?0???0011???0?000?????1???1???????????1?????00000?101[0 1]0100???????????????????????????????0101100????????????????????????????????????????????????????????0?0????00?????????0??
'Tehuelchesaurus_benitezii'	?????????????????????????????????????????1?????????????????????????????????????????????????????????????????????????[1 2 3]?????????????????[0 1 2]10001110?001021001011000100?0100111?000201??01[1 2 3]1???1??????????????????????????????????????????110000010100100111?????11001010[0 1]1110100????????????1????0011000?1011001111000001?????????????????????????????????????000????????0????00?0??????????
'Europasaurus_holgeri'	11101?0?001111?0010010200?????10?1?00?010?1?01011?1110000101????100000001110?0?1100???1111?1111101011011?200?01012[0 1]21001101110110100??100111111011021000001000110011001110100210010021?001?0?0000000000100000010001020010000??0?10??11000001010010010000????101101001110100??11??????1111101?0110000?0110?111000100?1101110101110?11?1???1??1?1??11??010000000??0?000??100000?????0000?
'Tastavinsaurus_sanzi'	??????????????????????????????????????????????????????????????????????????????????????????????????????????????????????????????????????10012?10?00????0?000100011011100?10?001211??0?211011001000100000110010001001111000000???0?1011??????????????????????????????????????????????????111101101100001011002111011?011101110???????11111110111?100111?????000????????0101???0011000?????
'Euhelopus_zdanskyi'	01?010000111??110??????0???????00???????????0??????11?????01?1??????????????????100???1??????111??111011?2004?1112101012000010?1?001111111310110111110??0?100?11101110111100021101113??01???????????????????????????????????????????1100000?110?000?00??????10110101??????????????????1110?100110000101100111100100011011101?11?00?11101?11?1???11??000?10000?0000101????000010000??000
'Brachiosaurus_altithorax'	12101?00??11??????????????000?10?1110?01010?01011??110??????????0?000000111??0?1?????????????1210?0?1011?201??11?222?002000111???1????10?12111001100000010100?111121001110010211???????????????0????????????????????????????????????????????????????????????10100001??????????????????????????????????????1120001000????????0????????????????????????0100000????????01??????0??????????
'Giraffatitan_brancai'	121010000011110101101010100000100101000100000101101110000101?111000000001110?00110000011111121210?0010110201?0111222[0 1]002000111110100?210012111001101020010101011[0 1]1210011100102110111211011?010001000000100100?1000102001000?????10??1101000?00001001100000021010010111101001111111110111110110110000101100212100100111011111?1110011110111?11?1??11?0010000011111000011100010100010000?
'Abydosaurus_mcintoshi'	121010000001?1010?1010100?0???????????0??00?01011??1100001?0?????0?0?????100????100??010????212101101011?201?01??2???????????0?????????????????????????????????????????????????1??????????00?????????????????????01?????00???????????????????????????????????????1????????????????????????????????????????2??1???0??????????????????????????????????????????111110???111????0???11?????
'Sauroposeidon_proteles'	?1??100???11??????????????????????????????????????????????????????????????????????????????????[0 1 2]?0100?011?201??1112220002000011110100??1001311121?111[1 2]1000010101111[0 1]110111?000211011121?????0???010??001100000010001020010000??0?10??110?00010000100?100???02101001011110100??1?1?11???11??0?1011?0001011002121011001110111???????????????????????????0100000??????000?010000010?1??????
'Venenosaurus_dicrocei'	??????????????????????????????????????????????????????????????????????????????????????????????????????????????????????????????????????????????????????????????????????????????????11???????0???0?00??00?001000100010000?000?????????11?00001?10?1???????????????????1?10100????1????????????101?0000101?00???????????????????????????????????????????????????????????111????????11?????
'Cedarosaurus_weiskopfe'	??????????????????????????????????????????????????????????????????????????????????????????????????????????????????????????????????????100?[2 3]???????????????????1??????????????2?1???????????0???010??000?0?0?0010?1100000100???????????0?00010???1011??0???0210000111111??00???????????????????????????????21210110????0?????????????????????????????????????????????0?1100??0??????????
'Erketu_ellisoni'	?????????????????????????????????????????????????????????????????????????????????????????????????????????????0111201?00201001101010?????????????????????????????????????????????01????????????????????????????????????????????????????????????????????1?????????????????????????????????????????????????????????????111?1101?111?0???????????????????????????????000????????????????00?
'Chubutisaurus_insignis'	??????????????????????????????????????????????????????????????????????????????????????????????????????????????????????????????????????1???3?10?0011?110??01?10???1?10??10?00?21???11???????010?01000?0?10??0???0001???0?000?????10??1110000111001??????????1101001111??0110??111111??????????????00010110121210110011101?????????????????1???????????????000????????0?01?01?0???10?????
'Tendaguria_tanzaniensis'	??????????????????????????????????????????????????????????????????????????????????????????????????????????????111222000???0????00100??100??1?121?1011???0???????????001????????????????????????????????????????????????????????????????????????????????????????????????????????????????????????????????????????????????????????????????????????????????????????????????????????????????
'Wintonotitan_wattsi'	??????????????????????????????????????????????????????????????????????????????????????????????????????????????????????????????????????1???31?121??1?20?????????????1??1??????21???????????001??01011???????0?010001???0?000?????10??11100001110?1????????????01000??1??0?10??111???????11????????00010?10?????????????????????????????????????????????????????????????0????????????????
'Ligabuesaururs_lenzai'	??????????????????????????????????????????????????????????????????????????????????????????????[0 1 2]?0?001011?201??1?12?3?002??0???000010??1001310111?111110000101?11?111001111000211?????????????????????????????????????????????????????110000111011??????????210100011??????????????????????????????????????21210?100111011101?????????????????????????1?00000????????0????00?01[0 1]?10??0??
'Phuwiangosaurus_sirindhornae'	???????????????????????10?????100101????????0??????111??????????1000110?1100?0?1????????????????????1021?201[2 3 4]?101213?0?2010011100101?21[0 1]0131111001111101001010111121[0 1]011110002101???2????1?????0100?00010?1?0011001110010000??0?10??110000010001??????11????10?0000?1101110????????????1100110110001?011002121?010011111110??????????????????????????11000000???0?101101?000011?????000
'Andesaurus_delgadoi'	??????????????????????????????????????????????????????????????????????????????????????????????????????????????????????????????????????10?13?10?1??111??0?0101?111?11001111000211??????????001?102011000?0?00???0?01020010?0?????????????????0???????????????????????????????????????????????1011000110??00??2??????1?????????????????????????????????????000????????0101???????????????
'Mendozasaurus_neguyelap'	??????????????????????????????????????????????????????????????????????????????????????????????????????????????1?1????002??0???000110??100031?121?112????0??01???????0?1????????????????????0???02000000100000010?210200110??????????1110000100011?????1?????10?100011??0?????11???????????????????????????212101?????10??1?????????????1?1???????????????????????????10110[0 1]?0?0????????
'Malarguesaurus_florenciae'	???????????????????????????????????????????????????????????????????????????????????????????????????????????????????????????????????????????????????????????????????????????????????????????0?1?0100000010?00?000?2111000110?????????1???????????????????????????????????????????????????????????????????????2100??????????????????????????????????????????????????????01????0??????????
'Argentinosaurus_hunculensis'	??????????????????????????????????????????????????????????????????????????????????????????????????????????????????????????????????????100130?121?112110000001?111121101111000211????[2 3]?????????????????????????????????????????????????????????????????????????????????????????????????1???????????????????????????????0??????????????????????????????????000????????0????????10????????
'Epachthosaurus_sciuttoi'	??????????????????????????????????????????????????????????????????????????????????????????????????????????????????????????????????0???10013110?1?1111?0000002?111211101111000211??103???????110030??001???10??10?3?010?010??????????????????0???????????????111100011?00?10???????????11?11?1?1??001?1????2121001101?101?101???????11101111111?01111?????000????????0100????0?1110?????
'Malawisaurus_dixeyi'	1120???????1??1?????????????????????????????????????????????0???????????????0???100??????????1?10???1?21?20???101303?1021010110?0100??1101311121?1122?1200?0201?01110?11110?02110?1?????????1??0300?000100??0?101010100000????0?11??1????????????00?00110???1011011110001?0??1??111????1?????????001111100?1210???????11110????????1?????????????1??????0000?0??0?000000101?010?????00?
'Nemegtosaurus_mongoliensis'	0020?11?0?12?10?01[0 1]111110?0010101101?0?0120?01010?1111??2111011?1100010??00100?1101??011??01?1210?001031?202????????????????????????????????????????????0???????????????????????????????????????????????????0????????????????????????????????????????????????????????????????????????????????????????????????????????????????????????????????????????1100???0?[0 1]0??????????????????00???
'Rapetosaurus_krausei'	00201?1?1012?1010?11?1?10?0011?00001?0?0120?01010?1111??21111???11?0100???1110?1101??011?????1210?001131?20?40101303?102101011010110??10003[0 1]0121?112211200002011120110111?011211????3??????????03???????00??0????3?020?21???????????1110000??????00?001?????101210011?00110????1?1????11110110110001??11?021?111111???????????????????????????????????1000000?10??000?0?1010010?000000?
'Isisaurus_colberti'	??????????????????????????????????????????????????????????????????????????????????????????????????????????????10?301?102101010000100??1000300121?1112?1200100011100100111?0?1210?1?13110?0?????030?1001100000?101310200110????0?11?010100000?001000?00??????101111?11101??????????????110111?0110001111101???????????????????????????????????????????????000??????000??0??1??????????0?
'Tapuiasaurus_macedoi'	002?111?0012?1010?2111200??0111011?1000?0???01011?1?1????11111???1?0000???1110??101????0??1??1210?001031020[2 3]??1??????0?2?0??11????????100031?121?1112?120?0000110??110111????11???11?????????????????????????????????????????????????????????????10?101???????1?????110011?????1??????????????????????????2?2???????????1???????????????????1110?111?1100???0?????????????????????00???
'Trigonosaurus_pricei'	??????????????????????????????????????????????????????????????????????????????????????????????????????????????101103?1020?0011000100?31[0 1]11310121?1122[0 2]1200002?11121110111?0?1211?????????????????????????????????????????????????????????????????????????????????????????????????????????????????????????????????????????????????????????????????????????000??????000101???????????????
'Alamosaurus_sanjuanensis'	???????????????1????????????????????????????????????????????????????????????????????????????????????1031?201??1?1303?102000?00000100??10?1[2 3]10121?1?12212000020110211?01111000211?1?1[2 3]1?0??0023103001001100000?1013101110100???0?1111111000000001111110110?1?111010011100111??1111112???????1????00?1111100212???111??111111???????1??????????????????1100000?????10100011011111?10??00?
'Opisthocoelicaudia_skarzynskii	??????????????????????????????????????????????????????????????????????????????????????????????????????????????????????????????????????1001300121?11[1 2]2212001020111211101111001210??1131?0?00?2210?011001100100?101?1020002001000?111110000000?001111011110111111210111101111??1111112??11111110110001?111012121011101111111010110111111011111111011110????000????????1001111?011110????0
'Neuquensaurus_australis'	??????????????????????????????????????????????????????????????????????????????????????????????????????????????101[2 3]030002??00??000100??1111300121?112211200002?111211101111001211????31?0???1?30030??001100??0?1013?021?011?1?0??????11100?0000010110111?????111210011101111????????????1111?101?0001111100212101111?1111?10101101??1110?????1????????????000??????010001?111100100??00?
'Saltasaurus_loricatus'	??????????????????????????00?????1010???020?01??????????????????0100010??1?????1??????????????????????????????1013030002001010000100??1111300121?1122112000020111111101111001211????311010?1?1?03011001100??0?10131021101101?0??11?0111000000001011011110???111210011101111???????????1111111011000111110021210111111111110??????????????????????????????000?????1010101?111101???0000?
'Amazonsaurus_maranhensis'	??????????????????????????????????????????????????????????????????????????????????????????????????????????????????????????????????????1???111????10??0???????????0?1?0111??1???????????????0???000[0 1]?0?1???0?111100002?1?00??????10???????????????????????????????????????????????????????0?????????????????????????????????????????????????????????????????????????????????????????????
'Zapalasaurus_bonapartei'	??????????????????????????????????????????????????????????????????????????????????????????????????????????????11?211001?00?????????????????????????????????????????????????????????????????????1001000110?0110010000201100??????????????????????????????????????????????????????????????????????000?0?11?0????????????????????????????????????????????????????????0??000???????????????
'Histriasaurus_bocardeli'	??????????????????????????????????????????????????????????????????????????????????????????????????????????????????????????????????????1101??????????10?010??00???00101111?01?010???????????????????????????????????????????????????????????????????????????????????????????????????????????????????????????????????????????????????????????????????????????????????????????????????????
'Comahuesaurus_windhanseni'	??????????????????????????????????????????????????????????????????????????????????????????????????????????????????????????????????????11011110?0210220?1??1??0???00111111??1?01??????????0?0?201400000?10?0????100002011?0??????10??1????????????00?001?????10110111?????????????????????????01010000011?0211000100??????????????????????????????????????000????????0000?0?????????????
'Rayososaurus_agrioensis'	?????????????????????????????????????????????????????????????????????????????????????????????????????????????????????????????????????????????????????????????????????????????????????????????????????????????????????????????????????102111001001?????????????????????????????????????????????????????????2?1??????????????????????????????????????????????????????????????????????????
'Rebbachisaurus_garasbae'	??????????????????????????????????????????????????????????????????????????????????????????????????????310?????????????????????????????1101?110?02?0??01210110011100101111?111010???????1????????????1????????0??????????????????????11021?1001001???????????????????????????????????????????????????????????????????????????????????????????????????????0000????????0??????????????????
'Cathartesaura_anaerobica'	??????????????????????????????????????????????????????????????????????????????????????????????????????????????1102110011??0???000100???????????????????????????????????????????????????????????1?0??0111000?11?100012?1??0???????????1?21110011?1?????????????????????????????????????????????????????????2110001??????????????????????????????????????????????????0????????????????0??
'Limaysaurus_tessonei'	???????????1?01????1?1??0000??11??00111112001?0?10111011?20?????100101010110?101????????????????????11311213??1102110011000010000100??11011110?02101101210110011000101111?1110101?0???????[1 2]01[0 2]0141000?1100001111000020110011?1??10??11021110011010010011???1101001011110100????????????11???00101100001101211000?001?10??1?11???0??10001111???????????110000??????000000?0???????10000?
'Demandasaurus_darwini'	?0?0????????????????????????????????????????????????????????????????????????????10120????????2?2?1?0??311213??1102110011000010200100??11??1?10?02????0?1?0110111100101?11??1?01011???????????20140001111001?1010100??0??00??????10??????????????????????????????????????????????????????????????111????1?1211010100?????????????????????????????????????00000????0?0????????????????0??
'Nigersaurus_taqueti'	00201?10101100?1??2111??0000??11??0011110??11????0111011?2??????100100010??0?1?1101200100????2301?00113112132?1102110011000010200100?211?11110?02101201111110111100101111?1100101?00???1???????140??1?1?0?0?1011?00120110011?11010??110212100000100?00??????10100101???????????????????110??0???111??????1211010100?????????1?????????????????????????11000000?00?[0 1]000?0?000??????0000?
'Suwassea_emiliae'	0121???1???2?????????1??01???????00?00??12100?0??1??0?10????????0????0?0?????????1?11????????2?2???1??210????0111211000100101010???1??110?11?????1021?????????????????1?????????1100???????0????1??????????????????????????????????????0000?000????????????????2????????????????????????????????????????????????????????????????????????????????????????00000????000?????00??00?011100?
'Amargasaurus_cazaui'	???????????2?011?????????100??10?01100011210011111??????????????0011101001?0?111????????????????????????????11110231000??1?1101001?10?01020110?1?1?1100210110?10?00100111?0000101??02??1?????0?0?0??0??????010???0?020??????????????1??0??????0?1??????????1101101001010?00????????????11001??????????????1110?0?001????????1????????????????????????????????????0000????001?00???11[0 1]11
'Dicraeosaurus_hansemanni'	0021???1???2??01?????????100???0?011000112100111111?????1?0???10001110100010?11111011????????2311?0011210203111102310000?1?1101101?11201020110?1?1?1100010110110000100111?100010110021?1?0?01100200001110010101000002012?0?1?11?00??1100000???00100??0?????1101101001110??????????????11100001100000??001011100010011101110111110??111111?11????11????100????????0000000?000?1010110011
'Brachytrachelopan_messai'	??????????????????????????????????????????????????????????????????????????????????????????????????????????????1?0?31???0?????????????201020110?1?1?1?00010110110000100111?1000101?????????????????????????????????????????????????????????????????????????????????????????????????????????????????????????????????????????????????????????????????????????????????000???????????????011
Apatosaurus	00201?11111201111?211100101100?0010100011201010110110010020?01?00001000000000101?1?001???????2311?00013102?331111221?00201?1102101?1131000?110?02101100001100111100100111?010010110021?111201100200001111110111000002012?0111111001011000001?0011001?00000?110120100101010011110000111111000011000001?0010111100100111011101111101111111111?1111?1110?10011?0000000000000000?0000110000
Diplodocus	00201011111201111121110010110010010100011201010110110010020101100001000010100101110001101101?2311?100131020331111221?00201?0112111?1131000111??02101100001100111100100111?0101101100211111201100211101111111111210003012?0111111001011000000?1001001?0000001101101001110100???????????111000011000000?001011100010111101?1011111001111111111111?11110?1001110000000000000000?0000110100
'Barosaurus_lentus'	????????????????????????????????????????????????????????????????????????????????????????????????????????????3?111221?00?00?1112011?11310001110?02101100001100111100100111?01001011002????0?01100211101111111111210003012?011?11?00?01???000????????1??0??????0?00?0????????????????????11??0?11?0???????10111000???11????????1???????????????????????????00???????0000000000?00?01??100
'Calcareo_Diplodocid'	??????????????????????????????????????????????????????????????????????????????????????????????????????????????????????????????????????????1??????????0????1??????0???????????????????????????????????????????????????????????????????????????????????????????????????????????????????????????????????????????????????????????????????????????????????????111???????????????????????????
Lingwulong	???????????????????????0?100??00001??0110100010?111?????????????0?1?0010011??111?????????????11???10112?0201??11020?000????0101101010?0[0 1]010100???10?[1 2]000?0100111[0 1]01[0 1]001110[0 1]000?0??[0 1]02110?0?010001000110110?0101000002?1?????????00??110100000000100100??????101101001?1010?????????????110?001110000?0010011100000011101???10?110?????????????????????100?????????000000?0000??0??11111
Dzharatitanis	???????????????????????????????????????????????????????????????????????????????????????????????????????????????????????????????????????????????????????????????????????????????????????????0?211?00011110?0?001?0??????????????????????????????????????????????????????????????????????????????????????????????????????????????????????????????????????????????????????????????????????
;
ccode	+ 0.374 *;
proc /;
comments 0
;
